# Supplementary material for: Comprehensive Analysis of Expression Regulation for RNA m6A Regulators With Clinical Significance in Human Cancers
Source: Front Oncol. 2021 Feb 23;11:624395. doi: 10.3389/fonc.2021.624395 (PMC7946859; doi:10.3389/fonc.2021.624395)
Supplement: Supplementary file 1 [file DataSheet_1.zip]

Archive with 9 entries (8 files):
- Supplementary Figures/
- Supplementary Figures/Figure S1.pdf
- Supplementary Figures/Figure S2.pdf
- Supplementary Figures/Figure S3.pdf
- Supplementary Figures/Figure S4.pdf
- Supplementary Figures/Figure S5.pdf
- Supplementary Figures/Figure S6.pdf
- Supplementary Figures/Figure S7.pdf
- Supplementary Figures/Figure S8.pdf
